# Supplementary material for: Chlamydia pecorum gastrointestinal tract infection associations with urogenital tract infections in the koala (Phascolarctos cinereus)
Source: PLoS One. 2018 Nov 1;13(11):e0206471. doi: 10.1371/journal.pone.0206471 (PMC6211709; doi:10.1371/journal.pone.0206471)
Supplement: S1 Table — (XLSX) [file pone.0206471.s001.xlsx]

## Sheet: Sheet1
Study ID	Sex	Health Status	16s copies/ul of DNA Right eye	16s copies/ul of DNA Left eye	16s copies/ul of DNA - Rectal	Rectal ompA type	Plasmid Copies/ul of DNA - Rectal	16s copies/ul of DNA - Faecal pellet	Faecal pellet ompA type	Plasmid Copies/ul of DNA - faecal pellet	16s copies/ul of DNA, UGT	UGT ompA type	Plasmid Copies/ul of DNA - UGT
001	Male	Healthy	0	0	0	N/A	0	0	N/A	0	0	N/A	4.36359
002	Male	Healthy	0	0	0	N/A	0	0	N/A	0	0	N/A	0
003	Male	Healthy	39.9664	31.2511	0	N/A	0	207.673	G	0	Low level positive	A	0
004	Male	Diseased	0	0	2736.01	G	979.412	864.895	E'	537.998	684921	E'	4.36359
006	Male	Healthy	0	43.7535	0	N/A	0	0	N/A	0	0	N/A	0
007	Female	Healthy	0	0	0	N/A	0	0	N/A	0	0	N/A	0
009	Male	Diseased	0	0	3851.6	G	721.899	212.264	G	18.743	8559.9	G	816.595
010	Female	Diseased	15.7778	0	450.347	G	27.8098	764.971	G	222.332	42701.6	E'	2400.95
011	Male	Healthy	0	11.4639	0	N/A	0	0	N/A	0	0	N/A	0
012	Male	Healthy	0	0	0	N/A	0	0	N/A	0	0	N/A	0
013	Female	Healthy	10.4899	0	Low level positive	G	0	0	N/A	0	Low level positive	Mixed	0
016	Male	Healthy	65.1016	570.782	8040.32	G	0	0	N/A	0	Low level positive	N/A	0
017	Male	Diseased	460.348	139.798	1859.77	G	0	8984.24	A	0	61498.2	E'	6217.79
020	Female	Healthy	137.014	49.1348	1383.29	Mixed	0	4482.03	G	0	207.577	A	0
021	Female	Healthy	72.8657	136.748	4908.5	G	0	6548.93	G	0	1198.18	A	0
022	Male	Healthy	0	77.7861	3858.96	G	0	5405.77	G	0	622.756	A	59.2876
024	Male	Healthy	49.4375	353.078	2478.08	G	0	0	N/A	0	148.784	A	0
026	Female	Healthy	5600	0	0	N/A	0	0	N/A	0	Low level positive	N/A	0
027	Female	Healthy	5600	15000	0	N/A	0	0	N/A	0	9000	Mixed	0
028	Female	Healthy	569.782	0	0	N/A	0	0	N/A	0	0	N/A	0
029	Male	Healthy	0	0	0	N/A	0	1000	G	0	1198.18	Mixed	0
030	Female	Healthy	0	0	0	N/A	0	0	N/A	0	0	N/A	0
031	Male	Healthy	0	0	0	N/A	16.8277	0	N/A	3.03978	0	N/A	0
032	Female	Healthy	0	0	0	N/A	0	0	N/A	0	0	N/A	0
033	Female	Healthy	0	10000	0	N/A	0	0	N/A	0	0	N/A	0
034	Female	Healthy	0	0	0	N/A	0	0	N/A	0	0	N/A	0
035	Female	Healthy	UNA	0	0	N/A	0	0	N/A	0	0	N/A	0
036	Female	Healthy	0	0	0	N/A	0	0	N/A	0	0	N/A	0
037	Female	Healthy	0	1	0	N/A	0	0	N/A	0	Low level positive	N/A	0
038	Female	Healthy	5000	2000	0	N/A	0	0	N/A	0	0	N/A	0
039	Female	Healthy	1	1	3000	G	1.77539	0	N/A	18.9175	10000	Mixed	3045.72
040	Male	Healthy	0	0	N/A	N/A	0	0	N/A	0	0	N/A	0
041	Female	Healthy	70	10	N/A	N/A	0	Low level positive	N/A	1.19277	8000	Mixed	1944.08
042	Female	Healthy	100	0	N/A	N/A	0	N/A	N/A	0	Low level positive	N/A	0
