# Supplementary material for: Chlamydia pecorum gastrointestinal tract infection associations with urogenital tract infections in the koala (Phascolarctos cinereus)
Source: PLoS One. 2018 Nov 1;13(11):e0206471. doi: 10.1371/journal.pone.0206471 (PMC6211709; doi:10.1371/journal.pone.0206471)
Supplement: S2 Table — (XLS) [file pone.0206471.s003.xls]

## Sheet: Sequence Data
Domain: Data Coding Codon Start: 1
Chlamydia pecorum genotype G	C	A	C	A	A	T	T	T	A	C	T	G	T	A	C	A	C	A	A	A	C	C	T	C	A	A	G	G	A	T	A	T	A	T	A	G	G	C	C	A	G	T	C	T	C	T	G	C	C
Chlamydia pecorum genotype A	C	A	C	A	A	T	T	T	A	C	C	G	T	A	C	A	C	A	A	A	C	C	T	C	A	A	G	G	A	T	A	C	A	T	A	G	G	K	A	A	A	T	C	T	T	T	G	C	C
Chlamydia pecorum genotype H	C	A	C	A	A	T	T	T	A	C	C	G	T	A	C	A	C	A	A	A	C	C	T	C	A	A	G	G	A	T	A	C	A	T	A	G	G	T	A	A	A	T	C	T	T	T	G	C	C
Chlamydia pecorum genotype I	C	A	C	A	A	T	T	T	A	C	T	G	T	A	C	A	C	A	A	A	C	C	T	C	A	A	G	G	A	T	A	T	A	T	A	G	G	C	C	A	G	T	C	T	C	T	G	C	C
Chlamydia pecorum genotype F	C	A	C	A	G	T	T	C	A	C	T	G	T	A	C	A	T	A	G	G	C	C	T	A	A	A	G	G	G	T	A	T	G	T	A	A	A	T	C	A	A	A	C	A	T	T	A	C	C
Chlamydia pecorum genotype K	C	A	C	A	A	T	T	T	A	C	C	G	T	A	C	A	C	A	A	A	C	C	T	C	A	A	G	G	A	T	A	C	A	T	A	G	G	T	A	A	A	T	C	T	T	T	G	C	C
Chlamydia pecorum genotype J	C	A	C	A	A	T	T	T	A	C	C	G	T	A	C	A	C	A	A	A	C	C	T	C	A	A	G	G	A	T	A	C	A	T	A	G	G	T	A	A	A	T	C	T	T	T	G	C	C
Chlamydia pecorum genotype B	C	G	C	A	G	T	T	T	A	C	C	A	T	A	C	A	T	A	A	A	C	C	T	C	A	A	G	G	A	T	A	T	G	T	A	G	G	C	C	A	A	A	G	T	T	T	A	C	C
Chlamydia pecorum genotype E	C	A	C	A	G	T	T	C	A	C	T	G	T	A	C	A	T	A	G	G	C	C	T	A	A	A	G	G	G	T	A	T	G	T	A	A	A	T	C	A	A	A	C	A	T	T	A	C	C
Chlamydia pecorum genotype E prime	C	A	C	A	G	T	T	C	A	C	T	G	T	A	C	A	T	A	G	G	C	C	T	A	A	A	G	G	G	T	A	T	G	T	A	A	A	T	C	A	A	A	C	A	T	T	A	C	C
009-Rectal	C	A	C	A	A	T	T	T	A	C	T	G	T	A	C	A	C	A	A	A	C	C	T	C	A	A	G	G	A	T	A	T	A	T	A	G	G	C	C	A	G	T	C	T	C	T	G	C	C
024-Rectal	C	A	C	A	A	T	T	T	A	C	T	G	T	A	C	A	C	A	A	A	C	C	T	C	A	A	G	G	A	T	A	T	A	T	A	G	G	C	C	A	G	T	C	T	C	T	G	C	C
023-Rectal	C	A	C	A	A	T	T	T	A	C	T	G	T	A	C	A	C	A	A	A	C	C	T	C	A	A	G	G	A	T	A	T	A	T	A	G	G	C	C	A	G	T	C	T	C	T	G	C	C
039-Rectal	C	A	C	A	A	T	T	T	A	C	T	G	T	A	C	A	C	A	A	A	C	C	T	C	A	A	G	G	A	T	A	T	A	T	A	G	G	C	C	A	G	T	C	T	C	T	G	C	C
022-Rectal	C	A	C	A	A	T	T	T	A	C	T	G	T	A	C	A	C	A	A	A	C	C	T	C	A	A	G	G	A	T	A	T	A	T	A	G	G	C	C	A	G	T	C	T	C	T	G	C	C
004-Rectal	C	A	C	A	A	A	T	T	A	C	T	G	T	A	C	A	C	A	A	A	C	C	T	C	A	A	G	G	A	T	A	T	A	T	A	G	G	C	C	A	G	T	C	T	C	T	G	C	C
021-Rectal	C	A	C	A	A	T	T	T	A	C	T	G	T	A	C	A	C	A	A	A	C	C	T	C	A	A	G	G	A	T	A	T	A	T	A	G	G	C	C	A	G	T	C	T	C	T	G	C	C
019-Rectal	C	A	C	A	A	T	T	T	A	C	T	G	T	A	C	A	C	A	A	A	C	C	T	C	A	A	G	G	A	T	A	T	A	T	A	G	G	C	C	A	G	T	C	T	C	T	G	C	C
010-Rectal	C	A	C	A	A	T	T	T	A	C	T	G	T	A	C	A	C	A	A	A	C	C	T	C	A	A	G	G	A	T	A	T	A	T	A	G	G	C	C	A	G	T	C	T	C	T	G	C	C
016-Rectal	C	A	C	A	A	T	T	T	A	C	T	G	T	A	C	A	C	A	A	A	C	C	T	C	A	A	G	G	A	T	A	T	A	T	A	G	G	C	C	A	G	T	C	T	C	T	G	C	C
013-Rectal	C	A	C	A	A	T	T	T	A	C	T	G	T	A	C	A	C	A	A	A	C	C	T	C	A	A	G	G	A	T	A	T	A	T	A	G	G	C	C	A	G	T	C	T	C	T	G	C	C
017-Faecal pellet	C	A	C	A	A	T	T	T	A	C	C	G	T	A	C	A	C	A	A	A	C	C	T	C	A	A	G	G	A	T	A	C	A	T	A	G	G	T	A	A	A	T	C	T	T	T	G	C	C
009-Faecal pellet	C	A	C	A	A	T	T	T	A	C	T	G	T	A	C	A	C	A	A	A	C	C	T	C	A	A	G	G	A	T	A	T	A	T	A	G	G	C	C	A	G	T	C	T	C	T	G	C	C
020-Faecal pellet	C	A	C	A	A	T	T	T	A	C	T	G	T	A	C	A	C	A	A	A	C	C	T	C	A	A	G	G	A	T	A	T	A	T	A	G	G	C	C	A	G	T	C	T	C	T	G	C	C
029-Faecal pellet	C	A	C	A	A	T	T	T	A	C	T	G	T	A	C	A	C	A	A	A	C	C	T	C	A	A	G	G	A	T	A	T	A	T	A	G	G	C	C	A	G	T	C	T	C	T	G	C	C
022-Faecal pellet	C	A	C	A	A	T	T	T	A	C	T	G	T	A	C	A	C	A	A	A	C	C	T	C	A	A	G	G	A	T	A	T	A	T	A	G	G	C	C	A	G	T	C	T	C	T	G	C	C
021-Faecal pellet	C	A	C	A	A	T	T	T	A	C	T	G	T	A	C	A	C	A	A	A	C	C	T	C	A	A	G	G	A	T	A	T	A	T	A	G	G	C	C	A	G	T	C	T	C	T	G	C	C
004-Faecal pellet	C	A	C	A	G	T	T	C	A	C	T	G	T	A	C	A	T	A	G	G	C	C	T	A	A	A	G	G	G	T	A	T	G	T	A	A	A	T	C	A	A	A	C	A	T	T	A	C	C
003-Faecal pellet	C	A	C	A	A	T	T	T	A	C	T	G	T	A	C	A	C	A	A	A	C	C	T	C	A	A	G	G	A	T	A	T	A	T	A	G	G	C	C	A	G	T	C	T	C	T	G	C	C
010-Faecal pellet	-	-	-	-	-	-	-	-	-	-	-	-	-	-	-	-	-	-	-	-	-	-	-	-	-	-	-	-	-	-	-	-	-	-	-	-	-	-	-	-	-	-	-	-	-	-	G	C	C
009-UGT	C	A	C	A	A	T	T	T	A	C	T	G	T	A	C	A	C	A	A	A	C	C	T	C	A	A	G	G	A	T	A	T	A	T	A	G	G	C	C	A	G	T	C	T	C	T	G	C	C
017-UGT	C	A	C	A	G	T	T	C	M	C	T	G	T	A	C	A	T	A	G	G	C	C	T	A	A	A	G	G	G	T	A	T	G	T	A	A	A	T	C	A	A	A	C	A	T	T	A	C	C
010-UGT	C	A	C	A	G	T	T	C	A	C	T	G	T	A	C	A	T	A	G	G	C	C	T	A	A	A	G	G	G	T	A	T	G	T	A	A	A	T	C	A	A	A	C	A	T	T	A	C	C
004-UGT	C	A	C	A	G	T	T	C	A	C	T	G	T	A	C	A	T	A	G	G	C	C	T	A	A	A	G	G	G	T	A	T	G	T	A	A	A	T	C	A	A	A	C	A	T	T	A	C	C
021-UGT	C	A	C	A	A	T	T	T	A	C	C	G	T	A	C	A	C	A	A	A	C	C	T	C	A	A	G	G	A	T	A	C	A	T	A	G	G	T	A	A	A	T	C	T	T	T	G	C	C
022-UGT	C	A	C	A	A	T	T	T	A	C	C	G	T	A	C	A	C	A	A	A	C	C	T	C	A	A	G	G	A	T	A	C	A	T	A	G	G	T	A	A	A	T	C	T	T	T	G	C	C
003-UGT	C	A	C	A	A	T	T	T	A	C	C	G	T	A	C	A	C	A	A	A	C	C	T	C	A	A	G	G	A	T	A	C	A	T	A	G	G	T	A	A	A	T	C	T	T	T	G	C	C
020-UGT	C	A	C	A	A	T	T	T	A	C	C	G	T	A	C	A	C	A	A	A	C	C	T	C	A	A	G	G	A	T	A	C	A	T	A	G	G	T	A	A	A	T	C	T	T	T	G	C	C
023-UGT	C	A	C	A	A	T	T	T	A	C	T	G	T	A	C	A	C	A	A	A	C	C	T	C	A	A	G	G	A	T	A	T	A	T	A	G	G	C	C	A	G	T	C	T	C	T	G	C	C
Chlamydia pecorum genotype G	C	G	A	C	-	-	-	-	-	-	A	G	G	A	T	T	G	A	A	G	A	A	T	G	C	A	A	C	G	A	T	C	A	A	C	T	A	T	C	A	T	G	A	A	T	G	G	C	A
Chlamydia pecorum genotype A	C	T	A	C	-	-	-	-	-	-	A	G	A	C	T	T	G	A	A	A	A	A	T	G	C	T	A	C	G	A	T	C	A	A	C	T	A	T	C	A	T	G	A	G	T	G	G	C	A
Chlamydia pecorum genotype H	C	T	A	C	-	-	-	-	-	-	A	G	A	C	T	T	R	A	A	A	A	A	T	G	C	T	A	C	G	A	T	C	A	A	C	T	A	T	C	A	T	G	A	G	T	G	G	C	A
Chlamydia pecorum genotype I	C	T	A	C	-	-	-	-	-	-	A	G	G	T	T	T	A	A	A	A	A	A	T	G	C	A	A	C	A	A	T	C	A	A	T	T	A	C	C	A	T	G	A	G	T	G	G	C	A
Chlamydia pecorum genotype F	A	T	T	C	T	A	A	T	G	A	A	A	A	A	T	T	G	A	A	A	A	A	T	G	C	C	A	C	G	A	T	C	A	A	C	T	A	C	C	A	C	G	A	G	T	G	G	C	A
Chlamydia pecorum genotype K	C	T	A	C	-	-	-	-	-	-	A	G	A	C	T	T	G	A	A	A	A	A	T	G	C	T	A	C	G	A	T	C	A	A	C	T	A	T	C	A	T	G	A	G	T	G	G	C	A
Chlamydia pecorum genotype J	C	T	A	C	-	-	-	-	-	-	A	G	A	C	T	T	G	A	A	A	A	A	T	G	C	T	A	C	G	A	T	C	A	A	C	T	A	T	C	A	T	G	A	G	T	G	G	C	A
Chlamydia pecorum genotype B	C	T	A	C	-	-	-	-	-	-	A	G	A	C	T	T	G	A	A	A	A	A	T	G	C	T	A	C	G	A	T	C	A	A	C	T	A	T	C	A	T	G	A	G	T	G	G	C	A
Chlamydia pecorum genotype E	A	T	T	C	T	A	A	T	G	A	A	A	A	A	T	T	G	A	A	A	A	A	T	G	C	C	A	C	G	A	T	C	A	A	C	T	A	C	C	A	C	G	A	G	T	G	G	C	A
Chlamydia pecorum genotype E prime	A	T	T	C	T	A	A	T	G	A	A	A	A	A	T	T	G	A	A	A	A	A	T	G	C	C	A	C	G	A	T	C	A	A	C	T	A	C	C	A	C	G	A	G	T	G	G	C	A
009-Rectal	C	G	A	C	-	-	-	-	-	-	A	G	G	A	T	T	G	A	A	G	A	A	T	G	C	A	A	C	G	A	T	C	A	A	C	T	A	T	C	A	T	G	A	A	T	G	G	C	A
024-Rectal	C	G	A	C	-	-	-	-	-	-	A	G	G	A	T	T	G	A	A	G	A	A	T	G	C	A	A	C	G	A	T	C	A	A	C	T	A	T	C	A	T	G	A	A	T	G	G	C	A
023-Rectal	C	G	A	C	-	-	-	-	-	-	A	G	G	A	T	T	G	A	A	G	A	A	T	G	C	A	A	C	G	A	T	C	A	A	C	T	A	T	C	A	T	G	A	A	T	G	G	C	A
039-Rectal	C	G	A	C	-	-	-	-	-	-	A	G	G	A	T	T	G	A	A	G	A	A	T	G	C	A	A	C	G	A	T	C	A	A	C	T	A	T	C	A	T	G	A	A	T	G	G	C	A
022-Rectal	C	G	A	C	-	-	-	-	-	-	A	G	G	A	T	T	G	A	A	G	A	A	T	G	C	A	A	C	G	A	T	C	A	A	C	T	A	T	C	A	T	G	A	A	T	G	G	C	A
004-Rectal	C	G	A	C	-	-	-	-	-	-	A	G	G	A	T	T	G	A	A	G	A	A	T	G	C	A	A	C	G	A	T	C	A	A	C	T	A	T	C	A	T	G	A	A	T	G	G	C	A
021-Rectal	C	G	A	C	-	-	-	-	-	-	A	G	G	A	T	T	G	A	A	G	A	A	T	G	C	A	A	C	G	A	T	C	A	A	C	T	A	T	C	A	T	G	A	A	T	G	G	C	A
019-Rectal	C	G	A	C	-	-	-	-	-	-	A	G	G	A	T	T	G	A	A	G	A	A	T	G	C	A	A	C	G	A	T	C	A	A	C	T	A	T	C	A	T	G	A	A	T	G	G	C	A
010-Rectal	C	G	A	C	-	-	-	-	-	-	A	G	G	A	T	T	G	A	A	G	A	A	T	G	C	A	A	C	G	A	T	C	A	A	C	T	A	T	C	A	T	G	A	A	T	G	G	C	A
016-Rectal	C	G	A	C	-	-	-	-	-	-	A	G	G	A	T	T	G	A	A	G	A	A	T	G	C	A	A	C	G	A	T	C	A	A	C	T	A	T	C	A	T	G	A	A	T	G	G	C	A
013-Rectal	C	G	A	C	-	-	-	-	-	-	A	G	G	A	T	T	G	A	A	G	A	A	T	G	C	A	A	C	G	A	T	C	A	A	C	T	A	T	C	A	T	G	A	A	T	G	G	C	A
017-Faecal pellet	C	T	A	C	-	-	-	-	-	-	A	G	A	C	T	T	G	A	A	A	A	A	T	G	C	T	A	C	G	A	T	C	A	A	C	T	A	T	C	A	T	G	A	G	T	G	G	C	A
009-Faecal pellet	C	G	A	C	-	-	-	-	-	-	A	G	G	A	T	T	G	A	A	G	A	A	T	G	C	A	A	C	G	A	T	C	A	A	C	T	A	T	C	A	T	G	A	A	T	G	G	C	A
020-Faecal pellet	C	G	A	C	-	-	-	-	-	-	A	G	G	A	T	T	G	A	A	G	A	A	T	G	C	A	A	C	G	A	T	C	A	A	C	T	A	T	C	A	T	G	A	A	T	G	G	C	A
029-Faecal pellet	C	G	A	C	-	-	-	-	-	-	A	G	G	A	T	T	G	A	A	G	A	A	T	G	C	A	A	C	G	A	T	C	A	A	C	T	A	T	C	A	T	G	A	A	T	G	G	C	A
022-Faecal pellet	C	G	A	C	-	-	-	-	-	-	A	G	G	A	T	T	G	A	A	G	A	A	T	G	C	A	A	C	G	A	T	C	A	A	C	T	A	T	C	A	T	G	A	A	T	G	G	C	A
021-Faecal pellet	C	G	A	C	-	-	-	-	-	-	A	G	G	A	T	T	G	A	A	G	A	A	T	G	C	A	A	C	G	A	T	C	A	A	C	T	A	T	C	A	T	G	A	A	T	G	G	C	A
004-Faecal pellet	A	T	T	C	T	A	A	T	G	A	A	A	A	A	T	T	G	A	A	A	A	A	T	G	C	C	A	C	G	A	T	C	A	A	C	T	A	C	C	A	C	G	A	G	T	G	G	C	A
003-Faecal pellet	C	G	A	C	-	-	-	-	-	-	A	G	G	A	T	T	G	A	A	G	A	A	T	G	C	A	A	C	G	A	T	C	A	A	C	T	A	T	C	A	T	G	A	A	T	G	G	C	A
010-Faecal pellet	C	G	A	C	-	-	-	-	-	-	A	G	G	A	T	T	G	A	A	A	A	A	T	G	C	-	A	C	G	A	T	C	A	A	C	T	A	T	C	A	T	G	A	A	T	G	G	C	A
009-UGT	C	G	A	C	-	-	-	-	-	-	A	G	G	A	T	T	G	A	A	G	A	A	T	G	C	A	A	C	G	A	T	C	A	A	C	T	A	T	C	A	T	G	A	A	T	G	G	C	A
017-UGT	A	T	T	C	T	A	A	T	G	A	A	A	A	A	T	T	G	A	A	A	A	A	T	G	C	C	A	C	G	A	T	C	A	A	C	T	A	C	C	A	C	G	A	G	T	G	G	C	A
010-UGT	A	T	T	C	T	A	A	T	G	A	A	A	A	A	T	T	G	A	A	A	A	A	T	G	C	C	A	C	G	A	T	C	A	A	C	T	A	C	C	A	C	G	A	G	T	G	G	C	A
004-UGT	A	T	T	C	T	A	A	T	G	A	A	A	A	A	T	T	G	A	A	A	A	A	T	G	C	C	A	C	G	A	T	C	A	A	C	T	A	C	C	A	C	G	A	G	T	G	G	C	A
021-UGT	C	T	A	C	-	-	-	-	-	-	A	G	A	C	T	T	G	A	A	A	A	A	T	G	C	T	A	C	G	A	T	C	A	A	C	T	A	T	C	A	T	G	A	G	T	G	G	C	A
022-UGT	C	T	A	C	-	-	-	-	-	-	A	G	A	C	T	T	G	A	A	A	A	A	T	G	C	T	A	C	G	A	T	C	A	A	C	T	A	T	C	A	T	G	A	G	T	G	G	C	A
003-UGT	C	T	A	C	-	-	-	-	-	-	A	G	A	C	T	T	G	A	A	A	A	A	T	G	C	T	A	C	G	A	T	C	A	A	C	T	A	T	C	A	T	G	A	G	T	G	G	C	A
020-UGT	C	T	A	C	-	-	-	-	-	-	A	G	A	C	T	T	G	A	A	A	A	A	T	G	C	T	A	C	G	A	T	C	A	A	C	T	A	T	C	A	T	G	A	G	T	G	G	C	A
023-UGT	C	G	A	C	-	-	-	-	-	-	A	G	G	A	T	T	G	A	A	G	A	A	T	G	C	A	A	C	G	A	T	C	A	A	C	T	A	T	C	A	T	G	A	A	T	G	G	C	A
Chlamydia pecorum genotype G	A	T	A	T	G	C	T	C	G	T	T	C	C	T	T	A	C	A	T	T	G	G	C	G	T	T	C	A	G	T	G	G	T	C	T	A	G	A	G	C	T	A	C	C	T	T	C	G	A
Chlamydia pecorum genotype A	A	T	A	T	G	C	T	T	G	T	T	C	C	G	T	A	C	A	T	C	G	G	C	A	T	T	C	A	G	T	G	G	T	C	T	A	G	A	G	C	T	A	C	C	T	T	C	G	A
Chlamydia pecorum genotype H	A	T	A	T	G	C	T	T	G	T	T	C	C	G	T	A	C	A	T	C	G	G	C	A	T	T	C	A	G	T	G	G	T	C	T	A	G	A	G	C	T	A	C	C	T	T	C	G	A
Chlamydia pecorum genotype I	A	T	A	T	G	C	T	C	A	T	T	C	C	T	T	A	T	A	T	C	G	G	A	G	T	G	C	A	G	T	G	G	T	C	G	A	G	A	G	C	T	A	C	T	T	T	T	G	A
Chlamydia pecorum genotype F	A	C	A	T	G	C	T	C	A	T	C	C	C	T	T	A	T	A	T	T	G	G	A	G	T	G	C	A	G	T	G	G	T	C	G	A	G	A	G	C	T	T	C	C	T	T	T	G	A
Chlamydia pecorum genotype K	A	T	A	T	G	C	T	T	G	T	T	C	C	G	T	A	C	A	T	C	G	G	C	A	T	T	C	A	G	T	G	G	T	C	T	A	G	A	G	C	T	A	C	C	T	T	C	G	A
Chlamydia pecorum genotype J	A	T	A	T	G	C	T	T	G	T	T	C	C	G	T	A	C	A	T	C	G	G	C	A	T	T	C	A	G	T	G	G	T	C	T	A	G	A	G	C	T	A	C	C	T	T	C	G	A
Chlamydia pecorum genotype B	A	T	A	T	G	C	T	T	G	T	T	C	C	G	T	A	C	A	T	C	G	G	C	A	T	T	C	A	A	T	G	G	T	C	T	A	G	A	G	C	T	A	C	T	T	T	T	G	A
Chlamydia pecorum genotype E	A	C	A	T	G	C	T	C	A	T	C	C	C	T	T	A	T	A	T	T	G	G	A	G	T	G	C	A	G	T	G	G	T	C	G	A	G	A	G	C	T	T	C	C	T	T	T	G	A
Chlamydia pecorum genotype E prime	A	C	A	T	G	C	T	C	A	T	C	C	C	T	T	A	T	A	T	T	G	G	A	G	T	G	C	A	G	T	G	G	T	C	G	A	G	A	G	C	T	T	C	C	T	T	T	G	A
009-Rectal	A	T	A	T	G	C	T	C	G	T	T	C	C	T	T	A	C	A	T	T	G	G	C	G	T	T	C	A	G	T	G	G	T	C	T	A	G	A	G	C	T	A	C	C	T	T	C	G	A
024-Rectal	A	T	A	T	G	C	T	C	G	T	T	C	C	T	T	A	C	A	T	T	G	G	C	G	T	T	C	A	G	T	G	G	T	C	T	A	G	A	G	C	T	A	C	C	T	T	C	G	A
023-Rectal	A	T	A	T	G	C	T	C	G	T	T	C	C	T	T	A	C	A	T	T	G	G	C	G	T	T	C	A	G	T	G	G	T	C	T	A	G	A	G	C	T	A	C	C	T	T	C	G	A
039-Rectal	A	T	A	T	G	C	T	C	G	T	T	C	C	T	T	A	C	A	T	T	G	G	C	G	T	T	C	A	G	T	G	G	T	C	T	A	G	A	G	C	T	A	C	C	T	T	C	G	A
022-Rectal	A	T	A	T	G	C	T	C	G	T	T	C	C	T	T	A	C	A	T	T	G	G	C	G	T	T	C	A	G	T	G	G	T	C	T	A	G	A	G	C	T	A	C	C	T	T	C	G	A
004-Rectal	A	T	A	T	G	C	T	C	G	T	T	C	C	T	T	A	C	A	T	T	G	G	C	G	T	T	C	A	G	T	G	G	T	C	T	A	G	A	G	C	T	A	C	C	T	T	C	G	A
021-Rectal	A	T	A	T	G	C	T	C	G	T	T	C	C	T	T	A	C	A	T	T	G	G	C	G	T	T	C	A	G	T	G	G	T	C	T	A	G	A	G	C	T	A	C	C	T	T	C	G	A
019-Rectal	A	T	A	T	G	C	T	C	G	T	T	C	C	T	T	A	C	A	T	T	G	G	C	G	T	T	C	A	G	T	G	G	T	C	T	A	G	A	G	C	T	A	C	C	T	T	C	G	A
010-Rectal	A	T	A	T	G	C	T	C	G	T	T	C	C	T	T	A	C	A	T	T	G	G	C	G	T	T	C	A	G	T	G	G	T	C	T	A	G	A	G	C	T	A	C	C	T	T	C	G	A
016-Rectal	A	T	A	T	G	C	T	C	G	T	T	C	C	T	T	A	C	A	T	T	G	G	C	G	T	T	C	A	G	T	G	G	T	C	T	A	G	A	G	C	T	A	C	C	T	T	C	G	A
013-Rectal	A	T	A	T	G	C	T	C	G	T	T	C	C	T	T	A	C	A	T	T	G	G	C	G	T	T	C	A	G	T	G	G	T	C	T	A	G	A	G	C	T	A	C	C	T	T	C	G	A
017-Faecal pellet	A	T	A	T	G	C	T	T	G	T	T	C	C	G	T	A	C	A	T	C	G	G	C	A	T	T	C	A	G	T	G	G	T	C	T	A	G	A	G	C	T	A	C	C	T	T	C	G	A
009-Faecal pellet	A	T	A	T	G	C	T	C	G	T	T	C	C	T	T	A	C	A	T	T	G	G	C	G	T	T	C	A	G	T	G	G	T	C	T	A	G	A	G	C	T	A	C	C	T	T	C	G	A
020-Faecal pellet	A	T	A	T	G	C	T	C	G	T	T	C	C	T	T	A	C	A	T	T	G	G	C	G	T	T	C	A	G	T	G	G	T	C	T	A	G	A	G	C	T	A	C	C	T	T	C	G	A
029-Faecal pellet	A	T	A	T	G	C	T	C	G	T	T	C	C	T	T	A	C	A	T	T	G	G	C	G	T	T	C	A	G	T	G	G	T	C	T	A	G	A	G	C	T	A	C	C	T	T	C	G	A
022-Faecal pellet	A	T	A	T	G	C	T	C	G	T	T	C	C	T	T	A	C	A	T	T	G	G	C	G	T	T	C	A	G	T	G	G	T	C	T	A	G	A	G	C	T	A	C	C	T	T	C	G	A
021-Faecal pellet	A	T	A	T	G	C	T	C	G	T	T	C	C	T	T	A	C	A	T	T	G	G	C	G	T	T	C	A	G	T	G	G	T	C	T	A	G	A	G	C	T	A	C	C	T	T	C	G	A
004-Faecal pellet	A	C	A	T	G	C	T	C	A	T	C	C	C	T	T	A	T	A	T	T	G	G	A	G	T	G	C	A	G	T	G	G	T	C	G	A	G	A	G	C	T	T	C	C	T	T	T	G	A
003-Faecal pellet	A	T	A	T	G	C	T	C	G	T	T	C	C	T	T	A	C	A	T	T	G	G	C	G	T	T	C	A	G	T	G	G	T	C	T	A	G	A	G	C	T	A	C	C	T	T	C	G	A
010-Faecal pellet	A	T	A	T	G	C	T	C	G	T	T	C	C	T	T	A	C	A	T	T	G	G	C	G	T	T	C	A	G	T	G	G	T	C	T	A	G	A	G	C	T	A	C	C	T	T	C	G	A
009-UGT	A	T	A	T	G	C	T	C	G	T	T	C	C	T	T	A	C	A	T	T	G	G	C	G	T	T	C	A	G	T	G	G	T	C	T	A	G	A	G	C	T	A	C	C	T	T	C	G	A
017-UGT	A	C	A	T	G	C	T	C	A	T	C	C	C	T	T	A	T	A	T	T	G	G	A	G	T	G	C	A	G	T	G	G	T	C	G	A	G	A	G	C	T	T	C	C	T	T	T	G	A
010-UGT	A	C	A	T	G	C	T	C	A	T	C	C	C	T	T	A	T	A	T	T	G	G	A	G	T	G	C	A	G	T	G	G	T	C	G	A	G	A	G	C	T	T	C	C	T	T	T	G	A
004-UGT	A	C	A	T	G	C	T	C	A	T	C	C	C	T	T	A	T	A	T	T	G	G	A	G	T	G	C	A	G	T	G	G	T	C	G	A	G	A	G	C	T	T	C	C	T	T	T	G	A
021-UGT	A	T	A	T	G	C	T	T	G	T	T	C	C	G	T	A	C	A	T	C	G	G	C	A	T	T	C	A	G	T	G	G	T	C	T	A	G	A	G	C	T	A	C	C	T	T	C	G	A
022-UGT	A	T	A	T	G	C	T	T	G	T	T	C	C	G	T	A	C	A	T	C	G	G	C	A	T	T	C	A	G	T	G	G	T	C	T	A	G	A	G	C	T	A	C	C	T	T	C	G	A
003-UGT	A	T	A	T	G	C	T	T	G	T	T	C	C	G	T	A	C	A	T	C	G	G	C	A	T	T	C	A	G	T	G	G	T	C	T	A	G	A	G	C	T	A	C	C	T	T	C	G	A
020-UGT	A	T	A	T	G	C	T	T	G	T	T	C	C	G	T	A	C	A	T	C	G	G	C	A	T	T	C	A	G	T	G	G	T	C	T	A	G	A	G	C	T	A	C	C	T	T	C	G	A
023-UGT	A	T	A	T	G	C	T	C	G	T	T	C	C	T	T	A	C	A	T	T	G	G	C	G	T	T	C	A	G	T	G	G	T	C	T	A	G	A	G	C	T	A	C	C	T	T	C	G	A
Chlamydia pecorum genotype G	A	A	C	T	G	G	C	T	T	C	G	C	C	T	A	T	T	T	T	T	T	A	T	C	T	G	A	C	T	A	C	A	T	G	G	A	A	C	C	C	C	A	C	T	T	T	G	C	T
Chlamydia pecorum genotype A	G	A	T	T	A	G	C	T	T	C	G	A	C	T	A	T	C	T	T	C	T	A	T	C	T	A	A	C	T	A	C	G	T	G	G	A	A	T	C	C	T	A	C	A	T	T	A	T	T
Chlamydia pecorum genotype H	A	A	C	T	G	G	C	T	T	C	G	C	C	T	A	T	T	T	T	T	T	A	T	C	T	G	A	C	T	A	C	A	T	G	G	A	A	C	C	C	C	A	C	T	T	T	G	C	T
Chlamydia pecorum genotype I	A	A	T	T	A	G	C	T	T	C	G	C	C	T	A	T	C	T	T	C	T	A	T	C	T	A	A	C	T	A	C	G	T	G	G	A	A	T	C	C	T	A	C	A	T	T	A	T	T
Chlamydia pecorum genotype F	A	A	T	T	G	G	C	C	T	C	G	C	C	T	G	T	T	C	T	C	A	A	T	A	T	G	A	C	T	A	C	A	T	G	G	A	A	C	C	C	T	A	C	A	T	T	A	T	T
Chlamydia pecorum genotype K	G	A	T	T	R	G	C	Y	T	C	G	C	C	T	A	T	C	T	T	C	T	A	T	C	T	R	A	C	T	A	C	G	T	G	G	A	A	T	C	C	T	A	C	A	T	T	A	T	T
Chlamydia pecorum genotype J	A	A	T	T	A	G	C	T	T	C	G	C	C	T	A	T	C	T	T	C	T	A	T	C	T	A	A	C	T	A	C	G	T	G	G	A	A	T	C	C	T	A	C	A	T	T	A	T	T
Chlamydia pecorum genotype B	A	A	T	T	A	G	C	T	T	C	G	C	C	A	A	T	T	T	T	C	A	A	C	T	T	G	A	C	A	A	C	A	T	G	G	A	A	T	C	C	A	A	C	A	T	T	A	T	T
Chlamydia pecorum genotype E	A	A	T	T	G	G	C	C	T	C	G	C	C	T	G	T	T	C	T	C	A	A	T	A	T	G	A	C	T	A	C	A	T	G	G	A	A	C	C	C	T	A	C	A	T	T	A	T	T
Chlamydia pecorum genotype E prime	A	A	T	T	G	G	C	C	T	C	G	C	C	T	G	T	T	C	T	C	A	A	T	A	T	G	A	C	T	A	C	A	T	G	G	A	A	C	C	C	T	A	C	A	T	T	A	T	T
009-Rectal	A	A	C	T	G	G	C	T	T	C	G	C	C	T	A	T	T	T	T	T	T	A	T	C	T	G	A	C	T	A	C	A	T	G	G	A	A	C	C	C	C	A	C	T	T	T	G	C	T
024-Rectal	A	A	C	T	G	G	C	T	T	C	G	C	C	T	A	T	T	T	T	T	T	A	T	C	T	G	A	C	T	A	C	A	T	G	G	A	A	C	C	C	C	A	C	T	T	T	G	C	T
023-Rectal	A	A	C	T	G	G	C	T	T	C	G	C	C	T	A	T	T	T	T	T	T	A	T	C	T	G	A	C	T	A	C	A	T	G	G	A	A	C	C	C	C	A	C	T	T	T	G	C	T
039-Rectal	A	A	C	T	G	G	C	T	T	C	G	C	C	T	A	T	T	T	T	T	T	A	T	C	T	G	A	C	T	A	C	A	T	G	G	A	A	C	C	C	C	A	C	T	T	T	G	C	T
022-Rectal	A	A	C	T	G	G	C	T	T	C	G	C	C	T	A	T	T	T	T	T	T	A	T	C	T	G	A	C	T	A	C	A	T	G	G	A	A	C	C	C	C	A	C	T	T	T	G	C	T
004-Rectal	A	A	C	T	G	G	C	T	T	C	G	C	C	T	A	T	T	T	T	T	T	A	T	C	T	G	A	C	T	A	C	A	T	G	G	A	A	C	C	C	C	A	C	T	T	T	G	C	T
021-Rectal	A	A	C	T	G	G	C	T	T	C	G	C	C	T	A	T	T	T	T	T	T	A	T	C	T	G	A	C	T	A	C	A	T	G	G	A	A	C	C	C	C	A	C	T	T	T	G	C	T
019-Rectal	A	A	C	T	G	G	C	T	T	C	G	C	C	T	A	T	T	T	T	T	T	A	T	C	T	G	A	C	T	A	C	A	T	G	G	A	A	C	C	C	C	A	C	T	T	T	G	C	T
010-Rectal	A	A	C	T	G	G	C	T	T	C	G	C	C	T	A	T	T	T	T	T	T	A	T	C	T	G	A	C	T	A	C	A	T	G	G	A	A	C	C	C	C	A	C	T	T	T	G	C	T
016-Rectal	A	A	C	T	G	G	C	T	T	C	G	C	C	T	A	T	T	T	T	T	T	A	T	C	T	G	A	C	T	A	C	A	T	G	G	A	A	C	C	C	C	A	C	T	T	T	G	C	T
013-Rectal	A	A	C	T	G	G	C	T	T	C	G	C	C	T	A	T	T	T	T	T	T	A	T	C	T	G	A	C	T	A	C	A	T	G	G	A	A	C	C	C	C	A	C	T	T	T	G	C	T
017-Faecal pellet	G	A	T	T	A	G	C	T	T	C	G	A	C	T	A	T	C	T	T	C	T	A	T	C	T	A	A	C	T	A	C	G	T	G	G	A	A	T	C	C	T	A	C	A	T	T	A	T	T
009-Faecal pellet	A	A	C	T	G	G	C	T	T	C	G	C	C	T	A	T	T	T	T	T	T	A	T	C	T	G	A	C	T	A	C	A	T	G	G	A	A	C	C	C	C	A	C	T	T	T	G	C	T
020-Faecal pellet	A	A	C	T	G	G	C	T	T	C	G	C	C	T	A	T	T	T	T	T	T	A	T	C	T	G	A	C	T	A	C	A	T	G	G	A	A	C	C	C	C	A	C	T	T	T	G	C	T
029-Faecal pellet	A	A	C	T	G	G	C	T	T	C	G	C	C	T	A	T	T	T	T	T	T	A	T	C	T	G	A	C	T	A	C	A	T	G	G	A	A	C	C	C	C	A	C	T	T	T	G	C	T
022-Faecal pellet	A	A	C	T	G	G	C	T	T	C	G	C	C	T	A	T	T	T	T	T	T	A	T	C	T	G	A	C	T	A	C	A	T	G	G	A	A	C	C	C	C	A	C	T	T	T	G	C	T
021-Faecal pellet	A	A	C	T	G	G	C	T	T	C	G	C	C	T	A	T	T	T	T	T	T	A	T	C	T	G	A	C	T	A	C	A	T	G	G	A	A	C	C	C	C	A	C	T	T	T	G	C	T
004-Faecal pellet	A	A	T	T	G	G	C	C	T	C	G	C	C	T	G	T	T	C	T	C	A	A	T	A	T	G	A	C	T	A	C	A	T	G	G	A	A	C	C	C	T	A	C	A	T	T	A	T	T
003-Faecal pellet	A	A	C	T	G	G	C	T	T	C	G	C	C	T	A	T	T	T	T	T	T	A	T	C	T	G	A	C	T	A	C	A	T	G	G	A	A	C	C	C	C	A	C	T	T	T	G	C	T
010-Faecal pellet	A	A	C	T	G	G	C	T	T	C	G	C	C	T	A	T	T	T	T	T	T	A	T	C	T	G	A	C	T	A	C	A	T	G	G	A	A	C	C	C	C	A	C	T	T	T	G	C	T
009-UGT	A	A	C	T	G	G	C	T	T	C	G	C	C	T	A	T	T	T	T	T	T	A	T	C	T	G	A	C	T	A	C	A	T	G	G	A	A	C	C	C	C	A	C	T	T	T	G	C	T
017-UGT	A	A	T	T	G	G	C	C	T	C	G	C	C	T	G	T	T	C	T	C	A	A	T	A	T	G	A	C	T	A	C	A	T	G	G	A	A	C	C	C	T	A	C	A	T	T	A	T	T
010-UGT	A	A	T	T	G	G	C	C	T	C	G	C	C	T	G	T	T	C	T	C	A	A	T	A	T	G	A	C	T	A	C	A	T	G	G	A	A	C	C	C	T	A	C	A	T	T	A	T	T
004-UGT	A	A	T	T	G	G	C	C	T	C	G	C	C	T	G	T	T	C	T	C	A	A	T	A	T	G	A	C	T	A	C	A	T	G	G	A	A	C	C	C	T	A	C	A	T	T	A	T	T
021-UGT	G	A	T	T	A	G	C	T	T	C	G	A	C	T	A	T	C	T	T	C	T	A	T	C	T	A	A	C	T	A	C	G	T	G	G	A	A	T	C	C	T	A	C	A	T	T	A	T	T
022-UGT	G	A	T	T	A	G	C	T	T	C	G	A	C	T	A	T	C	T	T	C	T	A	T	C	T	A	A	C	T	A	C	G	T	G	G	A	A	T	C	C	T	A	C	A	T	T	A	T	T
003-UGT	G	A	T	T	A	G	C	T	T	C	G	A	C	T	A	T	C	T	T	C	T	A	T	C	T	A	A	C	T	A	C	G	T	G	G	A	A	T	C	C	T	A	C	A	T	T	A	T	T
020-UGT	G	A	T	T	A	G	C	T	T	C	G	A	C	T	A	T	C	T	T	C	T	A	T	C	T	A	A	C	T	A	C	G	T	G	G	A	A	T	C	C	T	A	C	A	T	T	A	T	T
023-UGT	A	A	C	T	G	G	C	T	T	C	G	C	C	T	A	T	T	T	T	T	T	A	T	C	T	G	A	C	T	A	C	A	T	G	G	A	A	C	C	C	C	A	C	T	T	T	G	C	T
Chlamydia pecorum genotype G	A	C	A	A	G	T	T	T	G	C	T	G	A	C	T	C	C	C
Chlamydia pecorum genotype A	A	C	C	A	A	T	A	T	G	C	T	G	A	C	T	C	C	C
Chlamydia pecorum genotype H	A	C	A	A	G	T	T	-	-	-	-	-	-	-	-	-	-	-
Chlamydia pecorum genotype I	A	C	A	A	A	T	A	-	-	-	-	-	-	-	-	-	-	-
Chlamydia pecorum genotype F	A	C	A	A	A	T	A	-	-	-	-	-	-	-	-	-	-	-
Chlamydia pecorum genotype K	A	C	A	A	A	T	A	-	-	-	-	-	-	-	-	-	-	-
Chlamydia pecorum genotype J	A	C	A	A	A	T	A	-	-	-	-	-	-	-	-	-	-	-
Chlamydia pecorum genotype B	A	C	A	A	A	T	A	-	-	-	-	-	-	-	-	-	-	-
Chlamydia pecorum genotype E	A	C	A	A	A	T	A	-	-	-	-	-	-	-	-	-	-	-
Chlamydia pecorum genotype E prime	A	C	A	A	A	T	A	T	G	C	T	G	A	T	G	T	-	-
009-Rectal	A	C	A	A	G	T	T	T	G	C	T	G	A	C	T	C	C	C
024-Rectal	A	C	A	A	G	T	T	T	G	C	T	G	A	C	T	C	C	C
023-Rectal	A	C	A	A	G	T	T	T	G	C	T	G	A	C	T	C	C	C
039-Rectal	A	C	A	A	G	T	T	T	G	C	T	G	A	C	T	C	C	C
022-Rectal	A	C	A	A	G	T	T	T	G	C	T	G	A	C	T	C	C	C
004-Rectal	A	C	A	A	G	T	T	T	G	C	T	G	A	C	T	C	C	C
021-Rectal	A	C	A	A	G	T	T	T	G	C	T	G	A	C	T	C	C	C
019-Rectal	A	C	A	A	G	T	T	T	G	C	T	G	A	C	T	C	C	C
010-Rectal	A	C	A	A	G	T	T	T	G	C	T	G	A	C	T	C	C	C
016-Rectal	A	C	A	A	G	T	T	T	G	C	T	G	A	C	T	C	C	C
013-Rectal	A	C	A	A	G	T	T	T	G	C	T	G	A	C	T	C	C	C
017-Faecal pellet	A	C	C	A	A	T	A	T	G	C	T	G	G	C	T	C	C	C
009-Faecal pellet	A	C	A	A	G	T	T	T	G	C	T	G	A	C	T	C	C	C
020-Faecal pellet	A	C	A	A	G	T	T	T	G	C	T	G	A	C	T	C	C	C
029-Faecal pellet	A	C	A	A	G	T	T	T	G	C	T	G	A	C	T	C	C	C
022-Faecal pellet	A	C	A	A	G	T	T	T	G	C	T	G	A	C	T	C	C	C
021-Faecal pellet	A	C	A	A	G	T	T	T	G	C	T	G	A	C	T	C	C	C
004-Faecal pellet	A	C	A	A	A	T	A	T	G	C	T	G	A	T	G	T	-	-
003-Faecal pellet	A	C	A	A	G	T	T	T	G	C	T	G	A	C	T	C	C	C
010-Faecal pellet	A	C	A	A	G	T	T	T	G	C	T	G	A	C	T	C	C	C
009-UGT	A	C	A	A	G	T	T	T	G	C	T	G	A	C	T	C	C	C
017-UGT	-	-	-	-	-	-	-	-	-	-	-	-	-	-	-	-	-	-
010-UGT	A	C	A	A	A	T	A	T	G	C	T	G	A	T	G	T	-	-
004-UGT	A	C	A	A	A	T	A	T	G	C	T	G	A	T	G	T	-	-
021-UGT	A	C	C	A	A	T	A	T	G	C	T	G	G	C	T	C	C	C
022-UGT	A	C	C	A	A	T	A	T	G	C	T	G	G	C	T	C	C	C
003-UGT	A	C	C	A	A	T	A	T	G	C	T	G	G	C	T	C	C	C
020-UGT	A	C	C	A	A	T	A	T	G	C	T	G	G	C	T	C	C	C
023-UGT	A	C	A	A	G	T	T	T	G	C	T	G	A	C	T	C	C	C
[truncated: 29 more columns]

## Sheet: Info
Title	Gut study alignment
Format
DataType	Nucleotide
CodeTable	Standard
39
Number Sites	330
Identical	.
Missing	?
Indel	-
